# Supplementary material for: The Use of Non-Invasive Brain Stimulation Techniques in Subjects with Parkinson’s Disease and Mild Cognitive Impairment: A Systematic Review
Source: Brain Sci. 2026 Mar 19;16(3):325. doi: 10.3390/brainsci16030325 (PMC13024718; doi:10.3390/brainsci16030325)
Supplement: Supplementary file 1 [file brainsci-16-00325-s001.zip]

Archive with 4 entries (4 files):
- File S1. AMSTAR - Assessing the Methodological Quality of Systematic Reviews.pdf
- File S2. list of excluded studies with motivation.pdf
- File S3. PRISMA Checklist.pdf
- File S4. systematic review databases search queries.pdf
